# Supplementary material for: Irritant and repellent behaviors of sterile male Aedes aegypti (L.) (Diptera: Culicidae) mosquitoes are crucial in the development of disease control strategies applying sterile insect technique
Source: PeerJ. 2024 Mar 22;12:e17038. doi: 10.7717/peerj.17038 (PMC10962334; doi:10.7717/peerj.17038)
Supplement: Supplemental Information 1 [file peerj-12-17038-s001.xls]

## Sheet: Citronella 2.5% Non-SIT
Species	Ae. aegypti (male)					Plant				Citronella					Conc.	2.5		%			Status		non-sterile
Chamber		(1) Control Noncontact						(2) Treatment NonC						(3) Control Contact						(4) Treat Contact
Rep.		1	2	3	4	Total		1	2	3	4	Total		1	2	3	4	Total		1	2	3	4	Total
No. of Test		15	15	15	15	60		15	15	15	15	60		15	15	15	15	60		15	15	15	15	60		T
Time 0						0						0						0						0		0
1					1	1			1	3		4					1	1			1	3	4	8		1
2			1			1			1		3	4				1		1		4		2	4	10		2
3						0				2		2		1				1			1	2		3		3
4						0						0						0						0		4
5						0			2			2						0				1		1		5
6						0				1		1			2			2		3				3		6
7						0			1			1						0			1			1		7
8						0			2			2					1	1						0		8
9						0						0						0				1		1		9
10						0			1			1						0			1			1		10
11						0						0						0			1			1		11
12						0						0						0			1			1		12
13						0						0						0						0		13
14						0						0						0				1	1	2		14
15						0					1	1						0						0		15
16						0						0						0						0		16
17						0						0						0						0		17
18						0						0						0						0		18
19						0						0						0						0		19
20		1		1		2						0						0		1				1		20
21						0						0						0						0		21
22			1			1						0						0						0		22
23						0						0						0						0		23
24						0						0						0						0		24
25						0			1		1	2						0						0		25
26						0						0						0						0		26
27		1				1					1	1						0					1	1		27
28					1	1		1			1	2						0				1	2	3		28
29						0		1		1		2						0				1		1		29
30						0				1	1	2						0						0		30
Total		2	2	1	2	7	0	2	9	8	8	27	0	1	2	1	2	6	0	8	6	12	12	38
number of mosquito nockdown (1-hr)						Total						Total						Total						Total
Escape chamber		0	0	0	0	0		0	0	0	0	0		0	0	0	0	0		0	0	0	0	0
Non escape chamber		0	0	0	0	0		0	0	0	0	0		0	0	0	0	0		0	0	0	0	0
number of mosquito mortality (24-hr)						Total						Total						Total						Total
Escape chamber		1	0	0	0	1		1	0	0	0	1		0	0	0	0	0		1	0	0	0	1
Non escape chamber		0	0	0	1	1		0	0	0	0	0		0	0	0	0	0		0	0	0	0	0

## Sheet: Citronella 2.5% -SIT
Species	Ae. aegypti (male)					Plant				Citrolnella					Conc.	2.5		%			Status		Sterile
Chamber		(1) Control Noncontact						(2) Treatment NonC						(3) Control Contact						(4) Treat Contact
Rep.		1	2	3	4	Total		1	2	3	4	Total		1	2	3	4	Total		1	2	3	4	Total
No. of Test		15	15	15	15	60		15	15	15	15	60		15	15	15	15	60		15	15	15	15	60		T
Time 0						0						0						0						0		0
1					1	1			1	1		2					1	1			1	1		2		1
2			1			1			1		1	2				1		1						0		2
3						0				2		2		1				1		1	1			2		3
4						0						0						0		1			1	2		4
5						0						0						0				1		1		5
6						0				1		1			2			2		3		1		4		6
7						0						0						0			1	1		2		7
8						0			2			2					1	1		1		1		2		8
9						0						0						0						0		9
10						0			1			1						0			1			1		10
11						0						0						0			1			1		11
12						0						0						0			1			1		12
13						0						0						0					1	1		13
14						0						0						0				1		1		14
15						0					1	1						0						0		15
16						0						0						0						0		16
17						0						0						0			1			1		17
18						0						0						0						0		18
19						0						0						0						0		19
20		1				1						0						0		1			1	2		20
21						0						0						0						0		21
22						0						0						0		1	1	1		3		22
23						0						0						0			1	1		2		23
24						0			1			1						0			1	1		2		24
25						0						0						0			1		1	2		25
26						0						0						0			1			1		26
27		1				1						0						0			1		1	2		27
28						0		1				1						0				1	2	3		28
29						0		1				1						0				1		1		29
30						0						0						0						0		30
Total		2	1	0	1	4	0	2	6	4	2	14	0	1	2	1	2	6	0	8	13	11	7	39
number of mosquito nockdown (1-hr)						Total						Total						Total						Total
Escape chamber		0	0	0	0	0		0	0	0	1	0		0	0	0	0	0		0	0	0	0	0
Non escape chamber		0	0	0	0	0		0	0	0	0	0		0	0	0	0	0		0	0	0	0	0
number of mosquito mortality (24-hr)						Total						Total						Total						Total
Escape chamber		0	0	0	0	0		1	0	0	0	1		0	0	0	0	0		1	0	0	0	1
Non escape chamber		0	0	0	0	0		0	0	0	0	0		0	0	0	0	0		0	0	0	0	0

## Sheet: Citronella 5% -SIT
Species	Ae. Aegypti (male)					Plant				Citronella					Conc.	5		%			Status		Steriled
Chamber		(1) Control Noncontact						(2) Treatment NonC						(3) Control Contact						(4) Treat Contact
Rep.		1	2	3	4	Total		1	2	3	4	Total		1	2	3	4	Total		1	2	3	4	Total
No. of Test		15	15	15	15	60		15	15	15	15	60		15	15	15	15	60		15	15	15	15	60		T
Time 0						0						0						0						0		0
1					1	1			1	3		4					1	1			1	3	4	8		1
2			1			1			1		3	4				1		1		4		2	4	10		2
3						0				2		2		1				1			1	2		3		3
4						0						0						0			1			1		4
5						0			2			2						0				1		1		5
6						0				1		1			2			2		3		1		4		6
7						0			1			1						0			1			1		7
8						0			2	1		3					1	1						0		8
9						0						0						0				1		1		9
10						0			1			1						0			1			1		10
11						0						0						0			1		1	2		11
12						0		1				1						0			1			1		12
13						0				1		1						0						0		13
14						0						0						0				1	1	2		14
15						0					1	1						0		1				1		15
16						0						0						0						0		16
17						0						0						0			1			1		17
18						0						0						0				1		1		18
19						0			1	1		2						0						0		19
20		1		1		2						0						0		1				1		20
21						0			1	1		2						0						0		21
22			1			1						0						0						0		22
23						0						0						0						0		23
24						0						0						0						0		24
25						0			1	1	1	3						0						0		25
26						0						0						0						0		26
27		1				1					1	1						0					1	1		27
28					1	1		1		1	1	3						0				1	2	3		28
29						0		1		1		2						0				1		1		29
30						0		1		1	1	3						0						0		30
Total		2	2	1	2	7	0	4	11	14	8	37	0	1	2	1	2	6	0	9	8	14	13	44
number of mosquito nockdown (1-hr)						Total						Total						Total						Total
Escape chamber		0	0	0	0	0		0	0	0	1	0		0	0	0	0	0		0	0	0	0	0
Non escape chamber		0	0	0	0	0		0	0	0	0	0		0	0	0	0	0		2	1	1	1	5
number of mosquito mortality (24-hr)						Total						Total						Total						Total
Escape chamber		0	0	0	0	0		1	0	0	0	1		0	0	0	0	0		1	0	0	0	1
Non escape chamber		0	0	0	0	0		0	0	0	0	0		0	0	0	0	0		0	0	0	0	0

## Sheet: Citronella 5% Non SIT
Species	Ae. aegypti (male)					Plant				Citronella					Conc.	5		%			Status		non-sterile
Chamber		(1) Control Noncontact						(2) Treatment NonC						(3) Control Contact						(4) Treat Contact
Rep.		1	2	3	4	Total		1	2	3	4	Total		1	2	3	4	Total		1	2	3	4	Total
No. of Test		15	15	15	15	60		15	15	15	15	60		15	15	15	15	60		15	15	15	15	60		T
Time 0						0						0						0						0		0
1					1	1			1	3		4					1	1			1	3	4	8		1
2			1			1			1		3	4				1		1		4		2	4	10		2
3						0				2		2		1				1			1	2		3		3
4						0						0						0						0		4
5						0			2			2						0				1		1		5
6						0				1		1			2			2		3				3		6
7						0			1			1						0			1			1		7
8						0			2			2					1	1						0		8
9						0						0						0				1		1		9
10						0			1			1						0			1			1		10
11						0				1		1						0			1			1		11
12						0			1		1	2						0			1			1		12
13						0		1		1		2						0						0		13
14						0						0						0				1	1	2		14
15						0				1	1	2						0						0		15
16						0			1			1						0			1			1		16
17						0					1	1						0						0		17
18						0			1			1						0			1			1		18
19						0			1			1						0						0		19
20		1		1		2		1				1						0		1				1		20
21						0				1		1						0						0		21
22			1			1		1				1						0						0		22
23						0				1		1						0		1			1	2		23
24						0						0						0			1			1		24
25						0			1		1	2						0						0		25
26						0						0						0						0		26
27		1				1			1		1	2						0					1	1		27
28					1	1		1			1	2						0					2	2		28
29						0		1		1		2						0				1		1		29
30						0				1	1	2						0						0		30
Total		2	2	1	2	7	0	5	14	13	10	42	0	1	2	1	2	6	0	9	9	11	13	42
number of mosquito nockdown (1-hr)						Total						Total						Total						Total
Escape chamber		0	0	0	0	0		0	0	0	1	0		0	0	0	0	0		0	0	0	0	0
Non escape chamber		0	0	0	0	0		0	0	0	0	0		0	0	0	0	0		2	1	1	2	6
number of mosquito mortality (24-hr)						Total						Total						Total						Total
Escape chamber		0	0	0	0	0		1	0	0	0	1		0	0	0	0	0		0	0	0	0	0
Non escape chamber		0	0	0	0	0		0	0	0	0	0		0	0	0	0	0		0	0	0	0	0
